# Supplementary material for: Artificial intelligence-enabled 8-lead ECG detection of atrial septal defect among adults: a novel diagnostic tool
Source: Front Cardiovasc Med. 2023 Nov 13;10:1279324. doi: 10.3389/fcvm.2023.1279324 (PMC10679442; doi:10.3389/fcvm.2023.1279324)
Supplement: Supplementary file 1 [file Table3.xlsx]

## Sheet: 模型结构
	summary			output_shape	kernel_size	stride	1-D Conv block 1	1-D Conv block 2	1-D Conv block 3		256x242	BasicBlock1d_1		BasicBlock1d_2	BasicBlock1d_3		BasicBlock1d_4	BasicBlock1d_5		BasicBlock1d_6	2-D Conv block 1	2-D Conv block 2	2-D Conv block 3
	Input(8 lead ecg) 1x8x4000			(1,8,4000)			2*LAYER1	2*LAYER2	2*LAYER3	[256, 31]	256*121	Conv1d:kernel_size=(3,), stride=(2,), padding=(1,)	Conv1d:kernel_size=(1,), stride=(2,)	[Conv1d]:kernel_size=(3,), stride=(1,), padding=(1,)	[Conv1d]:kernel_size=(5,), stride=(2,), padding=(2,)	Conv1d:kernel_size=(1,), stride=(2,)	[Conv1d]: kernel_size=(5,), stride=(1,), padding=(2,)	[Conv1d]:kernel_size=(7,), stride=(2,), padding=(3,)	Conv1d:kernel_size=(1,), stride=(2,)	[Conv1d]:kernel_size=(7,), stride=(1,), padding=(3,)	[Conv2d]:kernel_size=(1, 3), stride=(1, 1), padding=(0, 1)	[Conv2d]: kernel_size=(1, 5), stride=(1, 1), padding=(0, 2)	[Conv2d]: kernel_size=(1, 7), stride=(1, 1), padding=(0, 3)
	1x50 Conv2d 32x8x1976			(32,8,1976)	(1,50)	(1,2)	2*LAYER1	2*LAYER1	2*LAYER1		256*121	BatchNorm1d+ReLU	BatchNorm1d	BatchNorm1d+ReLU	BatchNorm1d+ReLU	BatchNorm1d	BatchNorm1d+ReLU	BatchNorm1d+ReLU	BatchNorm1d	BatchNorm1d+ReLU	BatchNorm2d+ReLU	BatchNorm2d+ReLU	BatchNorm2d+ReLU
	BatchNorm2d			(32,8,1976)							256*121	Conv1d:kernel_size=(3,), stride=(1,), padding=(1,)		[Conv1d]:kernel_size=(3,), stride=(1,), padding=(1,)	[Conv1d]:kernel_size=(5,), stride=(1,), padding=(2,)		[Conv1d]: kernel_size=(5,), stride=(1,), padding=(2,)	[Conv1d]:kernel_size=(7,), stride=(1,), padding=(3,)		[Conv1d]:kernel_size=(7,), stride=(1,), padding=(3,)	[Conv2d]:kernel_size=(1, 3), stride=(1, 1), padding=(0, 1)	[Conv2d]: kernel_size=(1, 5), stride=(1, 1), padding=(0, 2)	[Conv2d]: kernel_size=(1, 7), stride=(1, 1), padding=(0, 3)
	ReLU 32x8x1976			(32,8,1976)							256*121	BatchNorm1d		BatchNorm1d	BatchNorm1d		BatchNorm1d	BatchNorm1d		BatchNorm1d	BatchNorm2d	BatchNorm2d	BatchNorm2d
	1x3 MaxPool2d 32x8x987			(32,8,987)	(1,3)	(1,2)					256*121	Conv1d:kernel_size=(3,), stride=(1,), padding=(1,)		[Conv1d]:kernel_size=(3,), stride=(1,), padding=(1,)	[Conv1d]:kernel_size=(5,), stride=(1,), padding=(2,)		[Conv1d]: kernel_size=(5,), stride=(1,), padding=(2,)	[Conv1d]:kernel_size=(7,), stride=(1,), padding=(3,)		[Conv1d]:kernel_size=(7,), stride=(1,), padding=(3,)	[Conv2d]:kernel_size=(1, 3), stride=(1, 1), padding=(0, 1)	[Conv2d]: kernel_size=(1, 5), stride=(1, 1), padding=(0, 2)	[Conv2d]: kernel_size=(1, 7), stride=(1, 1), padding=(0, 3)
	1x16 Conv2d 32x8x486			(32,8,486)	(1, 16)	(1, 2)	LAYER1	LAYER2	LAYER3		256*121	BatchNorm1d		BatchNorm1d	BatchNorm1d		BatchNorm1d	BatchNorm1d		BatchNorm1d	BatchNorm2d	BatchNorm2d	BatchNorm2d
	1x3 MaxPool2d 32x8x242			(32,8,242)	(1,3)	(1,2)	BasicBlock1d_1	BasicBlock1d_3	BasicBlock1d_5		256*121	Dropout		Dropout	Dropout		Dropout	Dropout		Dropout	Dropout	Dropout	Dropout
	1x3 (6) 2-D Conv block 1 32x8x242	1x5 (5)2-D Conv block 2 32x8x242	1x7 (4)2-D Conv block 3 32x8x242	(32,8,242)			BasicBlock1d_2	BasicBlock1d_4	BasicBlock1d_6	[256, 16]	[256, 61]
	Flatten 256x242	Flatten 256x242	Flatten 256x242	(256,242)
	3 (4) 1-D Conv block 1 256x16	5 (4)1-D Conv block 2 256x16	7 (4)1-D Conv block 3 256x16	(256,16)
	avgpool 256x1	avgpool 256x1	avgpool 256x1	(256,1)
	concat 768			768
	FC 2			(2,)
	batch_size			53
	learning rate			0.001
	epochs			500
	optimization method			adam
	loss			cross entropy
